# Supplementary material for: Expression of an endoglucanase–cellobiohydrolase fusion protein in Saccharomyces cerevisiae, Yarrowia lipolytica, and Lipomyces starkeyi
Source: Biotechnol Biofuels. 2018 Dec 3;11:322. doi: 10.1186/s13068-018-1301-y (PMC6278004; doi:10.1186/s13068-018-1301-y)
Supplement: Supplementary file 1 — Additional file 1. Primers used in this study. [file 13068_2018_1301_MOESM1_ESM.xlsx]

## Sheet: Sheet1
	Additional file 1.
	Gene cloning or construction	Primer	Primer nucleatide sequence
	Plasmid bckbone of pLS11	474_LS1_F1	AGTTTAGAGATGTACAAGGGGTATTGA
		542_LS11_back_R1	CACGCCAGCAAATCGAACACC
	CBMI of TrEGII insertion to pLS11	543_LS11_F1	CTCCCCCTACATCCTCTGGTGTTCGATTTGCTGGCGTGCAGCAGGCAGGGACCGCTACC
		544_LS11_R1	TGACAATGCACCTCAATACCCC
	Plasmid backbone of pLS12	474_LS1_F1	AGTTTAGAGATGTACAAGGGGTATTGA
		545_LS12_R1	TGCAGCTCCCAAAACCAACGT
	GH5 of TrEGII insertion to pLS12	546_LS12_F1	ttaacattctgttggcgacgttggttttgggagctgcaAACATCGCCGGTTTCGACTTC
		547_LS12_R1	CTTGCGGGCAAGGCATGACGA
	TrCBHII linker insertion to pLS12	548_LS12_F2	ACTGATACATCTCTTGTTTCGTCATGCCTTGCCCGCAAGGCAAGCTCAAGCTCGTCCACG
		549_LS12_R2	GGGAGGATGGTTCTCGGCGGTAGCGGTCCCTGCCTGCTGTCCGACTGGAGGTACTCTGGTAGTAG
	TeTrCBHI insertion to pLS12 and pLS13	550_LS12_F3	CAGCAGGCAGGGACCGCTACC
		544_LS11_R1	TGACAATGCACCTCAATACCCC
	Plasmid backbone of pLS13	474_LS1_F1	AGTTTAGAGATGTACAAGGGGTATTGA
		547_LS12_R1	CTTGCGGGCAAGGCATGACGA
	TrCBHII linker insertion to pLS13	548_LS12_F2	ACTGATACATCTCTTGTTTCGTCATGCCTTGCCCGCAAGGCAAGCTCAAGCTCGTCCACG
		549_LS12_R2	GGGAGGATGGTTCTCGGCGGTAGCGGTCCCTGCCTGCTGTCCGACTGGAGGTACTCTGGTAGTAG
	TeTrCBHI real-time qPCR	CBH I-2-F	TTCACCGCATCTAACCCACC
		CBH I-2-R	GGTAGTTCCAGACGCACACA
	TrEGII real-time qPCR	EG II-3-F	TGACCATCTTCCGACTCCCT
		EG II-3-R	ACGATGCAGTAAGCACCCAA
	EIF5 real-time qPCR	EIF5F2	ACACTAGCCGGAGGGTTTTT
		EIF5R2	AGCTACGGACCGATACATGG
	Clone fusion gene construct to pD1214-electra expression plasmid	EK243	TACACGTACTTAGTCGCTGAAGCTCTTCTATGCAACAGACGGTGTGGGGCCAATGT
		EK246	TAGGTACGAACTCGATTGACGGCTCTTCTACCTTATCACAGGCATTGGGAGTAGTAA
